# Supplementary material for: Harnessing the Potential of a Secondary Metabolite-Based Formulation for the Post-Harvest Disease Management and Shelf Life Extension of Banana
Source: Metabolites. 2025 Dec 25;16(1):22. doi: 10.3390/metabo16010022 (PMC12843891; doi:10.3390/metabo16010022)
Supplement: Supplementary file 1 [file metabolites-16-00022-s001.zip]

Archive with 2 entries (2 files):
- metabolites-3658309 Supp Table 1 Corrected.xlsx
- metabolites-3658309 Supplementary Fig 1.pdf
