# Supplementary material for: Harnessing the Potential of a Secondary Metabolite-Based Formulation for the Post-Harvest Disease Management and Shelf Life Extension of Banana
Source: Metabolites. 2025 Dec 25;16(1):22. doi: 10.3390/metabo16010022 (PMC12843891; doi:10.3390/metabo16010022)
Supplement: Supplementary file 1 [file metabolites-16-00022-s001.zip › metabolites-3658309 Supp Table 1 Corrected.xlsx]

## Sheet: Compounds
Name	Formula	Annot. DeltaMass [ppm]	Calc. MW	m/z	RT [min]	Reference Ion
hexo	C10 H16	0.46	136.125	137.133	0.824	[M+H]+1		Antimicrobial,Cytotoxic, Antibacterial
(R)-2-Hydroxyglutarate	C5 H8 O5	3.5	148.038	149.045	2.353	[M+H]+1
?-(Methylenecyclopropyl)glycine	C6 H9 N O2	1.8	127.064	128.071	1.011	[M+H]+1		Helped in Bita oxidation of fatty acid
1_3_8-Naphthalenertriol	C10 H8 O3	-0.23	176.047	177.055	0.71	[M+H]+1
1_5-Anhydro-D-mannitol	C6 H12 O5	0.8	164.069	165.076	8.482	[M+H]+1		Anhydrosugar
1_8-Diazacyclotetradecane-2_9-dione	C12 H22 N2 O2	-0.33	226.168	227.175	9.113	[M+H]+1
1-phenylpropane-1_2-dione	C9 H8 O2	1.12	148.053	149.06	4.596	[M+H]+1
2-(3'-methylthio)propylmalate	C8 H14 O5 S	0.87	222.056	223.064	0.75	[M+H]+1
2-C-Methyl-D-erythritol4-phosphate	C5 H13 O7 P	-0.06	216.04	217.047	8.547	[M+H]+1		Bacills metabolites
2-coumarate	C9 H8 O3	0.69	164.047	165.055	1.683	[M+H]+1		Coenzyme a ligase genes involved in acteoside and flavonoids biosynthesis in Rehmannia glutinosa
2-hydroxycaproicacid	C6 H12 O3	0.57	132.079	133.086	16.485	[M+H]+1
2-Hydroxyhepta-2_4-dienedioate	C7 H8 O5	0.58	172.037	173.045	0.99	[M+H]+1
2-Methylhippuricacid	C10 H11 N O3	1.34	193.074	194.081	1.57	[M+H]+1
3-(2-Hydroxyphenyl)propanoate	C9 H10 O3	1.89	166.063	167.071	6.479	[M+H]+1		3-(2-hydroxyphenyl)propanoic acid is a monocarboxylic acid that is propionic acid. A fungal xenobiotic metabolite and a plant metabolite.
3-Amino-3-(4-hydroxyphenyl)propanoate	C9 H11 N O3	1	181.074	182.081	5.895	[M+H]+1
3-hydroxy-2-methyl-1H-quinolin-4-one	C10 H9 N O2	1.81	175.064	176.071	3.331	[M+H]+1
3-hydroxy-2-methyl-1H-quinolin-4-one	C10 H9 N O2	1.35	175.064	176.071	1.705	[M+H]+1
3'-hydroxyacetophenone;3-ACETYLPHENOL	C8 H8 O2	0.97	136.053	137.06	2.064	[M+H]+1
3-Mercapto-2-mercaptomethylpropanoate	C4 H8 O2 S2	-1.15	151.996	153.004	3.045	[M+H]+1
4-Coumarylalcohol	C9 H10 O2	0.5	150.068	151.075	2.067	[M+H]+1
4-Coumarylalcohol	C9 H10 O2	0.82	150.068	151.075	4.29	[M+H]+1		Chitosan treatment enhanced the synthesis of p-coumaryl alcohol, coniferyl alcohol, and sinapyl alcohol, which accumulated into lignin.
4-Hydroxycinnamoylmethane	C10 H10 O2	0.52	162.068	163.075	2.066	[M+H]+1
4-Nitroaniline	C6 H6 N2 O2	0.49	138.043	139.05	1.001	[M+H]+1
6-Acetamido-3-aminohexanoate	C8 H16 N2 O3	0.2	188.116	189.123	1.385	[M+H]+1
8-Amino-7-oxononanoate	C9 H17 N O3	1.83	187.121	188.128	1.692	[M+H]+1
Acetophenone	C8 H8 O	2.12	120.058	121.065	2.17	[M+H]+1
Ala-Tyr(Alanyltyrosine)	C12 H16 N2 O4	0.38	252.111	253.118	4.483	[M+H]+1
Allantoate	C4 H8 N4 O4	-4.55	176.054	177.061	2.218	[M+H]+1
allylcysteine	C6 H11 N O2 S	2.06	161.051	162.059	1.584	[M+H]+1
alpha-Cyclopiazonate	C20 H20 N2 O3	-1.23	336.147	337.154	10.796	[M+H]+1
alpha-Ribazole	C14 H18 N2 O4	-0.12	278.127	279.134	9.351	[M+H]+1
Aspartyl-Phenylalanine	C13 H16 N2 O5	-0.56	280.106	281.113	9.165	[M+H]+1		A Promising Inducer of Fruit Resistance to Postharvest Pathogens
Capryloylglycine	C10 H19 N O3	1.1	201.137	202.144	6.086	[M+H]+1
Coumarin	C9 H6 O2	0.64	146.037	147.044	1.949	[M+H]+1		Photoprotective function in citrus as a natural sunlight filter. It has been reported that the synthesis of flavonoid
D-(-)-Aspartic acid	C4 H7 N O4	1.86	133.038	134.045	5.074	[M+H]+1		Aspartate, also known as aspartic acid, is a basic amino acid that is used in the production of other amino acids, nucleotides, organic acids in the tricarboxylic acid (TCA) cycle, sugars in glycolysis, and hormones, all of which are important for plant development and stress resistance
D-(-)-Aspartic acid	C4 H7 N O4	1.96	133.038	134.045	5.258	[M+H]+1
D-(+)-Camphor	C10 H16 O	0.86	152.12	153.128	0.391	[M+H]+1
delta-Guanidinovalericacid	C6 H13 N3 O2	1.52	159.101	160.108	1.748	[M+H]+1
Dhurrin	C14 H17 N O7	-0.4	311.1	312.108	3.395	[M+H]+1
Glabrachromene II	C21 H18 O5	2.46	350.116	351.124	10.938	[M+H]+1
Guanine	C5 H5 N5 O	0.65	151.05	152.057	3.87	[M+H]+1
Indole-3-acetic acid	C10 H9 N O2	0.51	175.063	176.071	8.477	[M+H]+1		Hormone
Indole-5_6-quinone	C8 H5 N O2	-4.24	147.031	148.039	0.759	[M+H]+1		Indole-5,6-quinone is an indolequinone, a chemical compound found in the oxidative browning reaction of fruits like bananas where it is mediated by the tyrosinase type polyphenol oxidase from tyrosine and catecholamines leading to the formation of catechol melanin
L-Norleucine	C6 H13 N O2	0.72	131.095	132.102	1.587	[M+H]+1
L-Tyrosinemethylester	C10 H13 N O3	1.03	195.09	196.097	1.702	[M+H]+1		Electron transport, antioxidants, attractants, and defense mechanisms
Machaerol B	C19 H22 O7	-1.28	362.136	363.143	15.252	[M+H]+1
N-(6-Aminohexanoyl)-6-aminohexanoate	C12 H24 N2 O3	-0.11	244.179	245.186	15.874	[M+H]+1
N2-Acetyl-L-aminoadipate	C8 H13 N O5	1.49	203.08	204.087	5.071	[M+H]+1
N2-Acetyl-L-aminoadipate	C8 H13 N O5	1.33	203.08	204.087	5.263	[M+H]+1
N-Acetyl-L-phenylalanine	C11 H13 N O3	0.59	207.09	208.097	8.353	[M+H]+1
N-Caffeoylputrescine	C13 H18 N2 O3	-0.55	250.132	251.139	0.728	[M+H]+1
N-Hydroxy-4-aminobiphenyl	C12 H11 N O	1.19	185.084	186.092	6.076	[M+H]+1
NP-016668	C10 H12 N2 O	0.71	176.095	177.102	3.734	[M+H]+1
Prolylglycine	C7 H12 N2 O3	0.79	172.085	173.092	0.977	[M+H]+1
Protofarrerol	C17 H18 O6	-1.94	318.11	319.117	11.488	[M+H]+1
Pteridine	C6 H4 N4	3.84	132.044	133.051	14.346	[M+H]+1
Salsolinol	C10 H13 N O2	1.1	179.095	180.102	4.506	[M+H]+1		Alkaloid, Salsolinol, a tethrahydroisoquinoline present in banana and biosynthesized from dopamine, was oxidized by banana pulp polyphenol oxidase to its corresponding salsolinol-o-quinone
Sedoheptulose	C7 H14 O7	2.24	210.074	211.082	15.61	[M+H]+1		Pentose phosphate pathway, It is an intermediate in respiratory and photosynthetic pathways and plays a vital role in the non-oxidative branch of the pentose phosphate pathway
Stachydrine	C7 H13 N O2	0.1	143.095	144.102	0.818	[M+H]+1		Stachydrine serves as a secondary metabolite, contributing to osmotic pressure regulation, nitrogen fixation, pest resistance, and stress response
Subericacid	C8 H14 O4	-0.27	174.089	175.096	13.54	[M+H]+1
Tyramine	C8 H11 N O	1.13	137.084	138.091	2.173	[M+H]+1		Plant defence
Xanthoxin;Methoxsalen	C15 H22 O3	-2.84	250.156	251.163	10.674	[M+H]+1
